# Supplementary material for: Anti-Obesity Effects of Combined Cornus officinalis and Ribes fasciculatum Extract in High-Fat Diet-Induced Obese Male Mice
Source: Animals (Basel). 2021 Nov 8;11(11):3187. doi: 10.3390/ani11113187 (PMC8614376; doi:10.3390/ani11113187)
Supplement: Supplementary file 1 [file animals-11-03187-s001.zip]

Archive with 1 entries (1 files):
- animals-1433442-supplementary.pdf
